# Supplementary material for: Single-cell profiling reveals the intratumor heterogeneity and immunosuppressive microenvironment in cervical adenocarcinoma
Source: eLife. 2025 Mar 11;13:RP97335. doi: 10.7554/eLife.97335 (PMC11896611; doi:10.7554/eLife.97335)
Supplement: Figure 1—source data 1. [file elife-97335-fig1-data1.zip]

Archive with 12 entries (9 files):
- Fig1-annotated script/
- Fig1-annotated script/HPV2_ann.txt
- __MACOSX/
- __MACOSX/Fig1-annotated script/
- __MACOSX/Fig1-annotated script/._HPV2_ann.txt
- Fig1-annotated script/step1_seurat_human_harmony.R
- __MACOSX/Fig1-annotated script/._step1_seurat_human_harmony.R
- Fig1-annotated script/step2_Fig1_cell_type_ann2.R
- __MACOSX/Fig1-annotated script/._step2_Fig1_cell_type_ann2.R
- Fig1-annotated script/step1_human_HPV2_harmony.sh
- __MACOSX/Fig1-annotated script/._step1_human_HPV2_harmony.sh
- __MACOSX/._Fig1-annotated script
