# Supplementary material for: Single-cell profiling reveals the intratumor heterogeneity and immunosuppressive microenvironment in cervical adenocarcinoma
Source: eLife. 2025 Mar 11;13:RP97335. doi: 10.7554/eLife.97335 (PMC11896611; doi:10.7554/eLife.97335)
Supplement: Figure 1—source data 1. [file elife-97335-fig1-data1.zip › Fig1-annotated script/HPV2_ann.txt]

0	T_cell
1	Epithelial_cell
2	Neutrophils
3	Mac
4	T_cell
5	Epithelial_cell
6	Fibroblasts
7	Plasma
8	Epithelial_cell
9	Epithelial_cell
10	Epithelial_cell
11	EC
12	B_cell
13	Mast_cell
