# Supplementary material for: Single-cell profiling reveals the intratumor heterogeneity and immunosuppressive microenvironment in cervical adenocarcinoma
Source: eLife. 2025 Mar 11;13:RP97335. doi: 10.7554/eLife.97335 (PMC11896611; doi:10.7554/eLife.97335)
Supplement: Figure 1—source data 1. [file elife-97335-fig1-data1.zip › Fig1-annotated script/step1_human_HPV2_harmony.sh]

#!/bin/sh
#SBATCH -A pi_luyao
#SBATCH -p fatQ
#SBATCH -q fatq
set -exv
date
echo 'initiation of task'
~/software/r-4.1.1/R-4.1.1/bin/Rscript ~/seurat_human_harmony.R -r HPV2_raw_seurat.rds -o HPV2_seurat_deal.rds
echo 'completion of task'
date
