# Supplementary material for: Single-cell profiling reveals the intratumor heterogeneity and immunosuppressive microenvironment in cervical adenocarcinoma
Source: eLife. 2025 Mar 11;13:RP97335. doi: 10.7554/eLife.97335 (PMC11896611; doi:10.7554/eLife.97335)
Supplement: Figure 2—source data 1. [file elife-97335-fig2-data1.zip]

Archive with 6 entries (3 files):
- Fig2-annotated script/
- Fig2-annotated script/EPI_cluster_ann.R
- __MACOSX/
- __MACOSX/Fig2-annotated script/
- __MACOSX/Fig2-annotated script/._EPI_cluster_ann.R
- __MACOSX/._Fig2-annotated script
