# Supplementary material for: Single-cell profiling reveals the intratumor heterogeneity and immunosuppressive microenvironment in cervical adenocarcinoma
Source: eLife. 2025 Mar 11;13:RP97335. doi: 10.7554/eLife.97335 (PMC11896611; doi:10.7554/eLife.97335)
Supplement: Figure 4—source data 1. [file elife-97335-fig4-data1.zip]

Archive with 17 entries (12 files):
- Fig4-annotated script/
- Fig4-annotated script/Tcell_ann_final.txt
- __MACOSX/
- __MACOSX/Fig4-annotated script/
- __MACOSX/Fig4-annotated script/._Tcell_ann_final.txt
- Fig4-annotated script/T cells/
- Fig4-annotated script/T cells/Tcell_ann_plot.R
- __MACOSX/Fig4-annotated script/T cells/
- __MACOSX/Fig4-annotated script/T cells/._Tcell_ann_plot.R
- __MACOSX/Fig4-annotated script/._T cells
- Fig4-annotated script/step3_Tcell_ann.R
- __MACOSX/Fig4-annotated script/._step3_Tcell_ann.R
- Fig4-annotated script/step2_σÅîτ╗åΦâ₧σÄ╗ΘÖñ.R
- __MACOSX/Fig4-annotated script/._step2_σÅîτ╗åΦâ₧σÄ╗ΘÖñ.R
- Fig4-annotated script/step1_Tcell_cluster.R
- __MACOSX/Fig4-annotated script/._step1_Tcell_cluster.R
- __MACOSX/._Fig4-annotated script
