# Supplementary material for: Single-cell profiling reveals the intratumor heterogeneity and immunosuppressive microenvironment in cervical adenocarcinoma
Source: eLife. 2025 Mar 11;13:RP97335. doi: 10.7554/eLife.97335 (PMC11896611; doi:10.7554/eLife.97335)
Supplement: Figure 4—source data 1. [file elife-97335-fig4-data1.zip › Fig4-annotated script/Tcell_ann_final.txt]

0	Exhausted_T
1	Cytotoxic_T
2	Treg
3	Cytotoxic_T
4	Exhausted_T
5	Exhausted_T
6	Activated_T
