# Supplementary material for: Single-cell profiling reveals the intratumor heterogeneity and immunosuppressive microenvironment in cervical adenocarcinoma
Source: eLife. 2025 Mar 11;13:RP97335. doi: 10.7554/eLife.97335 (PMC11896611; doi:10.7554/eLife.97335)
Supplement: Figure 5—source data 1. [file elife-97335-fig5-data1.zip]

Archive with 8 entries (5 files):
- Fig5-annotated script/
- Fig5-annotated script/Neu_cluster_ann.R
- __MACOSX/
- __MACOSX/Fig5-annotated script/
- __MACOSX/Fig5-annotated script/._Neu_cluster_ann.R
- Fig5-annotated script/Neutrophils_ann.txt
- __MACOSX/Fig5-annotated script/._Neutrophils_ann.txt
- __MACOSX/._Fig5-annotated script
