# Supplementary material for: Single-cell profiling reveals the intratumor heterogeneity and immunosuppressive microenvironment in cervical adenocarcinoma
Source: eLife. 2025 Mar 11;13:RP97335. doi: 10.7554/eLife.97335 (PMC11896611; doi:10.7554/eLife.97335)
Supplement: Figure 5—source data 1. [file elife-97335-fig5-data1.zip › Fig5-annotated script/Neutrophils_ann.txt]

S100A2+_Neutrophils	Interferon_Neu
MT-ND1+_Neutrophils	Interferon_Neu
SLC25A37+_Neutrophils	Interferon_Neu
CCL5+_Neutrophils	Inhibition_Neu
ELF3+_Neutrophils	Inhibition_Neu
MT1X+_Neutrophils	promotor_Neu
